# Supplementary material for: The Relation of Angiotensin-Converting Enzyme 2, Renin-Angiotensin-Aldosterone System Inhibitors, and Arterial Stiffness in Acute COVID-19 Emergency Department Patients—A Prospective Observational Study
Source: J Clin Med. 2025 Mar 25;14(7):2233. doi: 10.3390/jcm14072233 (PMC11989675; doi:10.3390/jcm14072233)
Supplement: Supplementary file 1 [file jcm-14-02233-s001.zip]

Archive with 1 entries (1 files):
- jcm-3499773-supplementary.pdf
